# Supplementary material for: Natural Gomesin-like Peptides with More Selective Antifungal Activities
Source: Pharmaceutics. 2024 Dec 17;16(12):1606. doi: 10.3390/pharmaceutics16121606 (PMC11678162; doi:10.3390/pharmaceutics16121606)
Supplement: Supplementary file 1 [file pharmaceutics-16-01606-s001.zip]

Archive with 1 entries (1 files):
- pharmaceutics-3355105-supplementary.pdf
